# Supplementary material for: Comprehensive Analysis of Cuproptosis-Related Genes in Prognosis and Immune Infiltration of Hepatocellular Carcinoma Based on Bulk and Single-Cell RNA Sequencing Data
Source: Cancers (Basel). 2022 Nov 21;14(22):5713. doi: 10.3390/cancers14225713 (PMC9688556; doi:10.3390/cancers14225713)
Supplement: Supplementary file 1 [file cancers-14-05713-s001.zip]

Archive with 1 entries (1 files):
- cancers-2056445-supplementary.pdf
